# Supplementary material for: A MOR Antagonist with High Potency and Antagonist Efficacy among Diastereomeric C9-Alkyl-Substituted N-Phenethyl-5-(3-hydroxy)phenylmorphans
Source: Molecules. 2023 Jul 14;28(14):5411. doi: 10.3390/molecules28145411 (PMC10386414; doi:10.3390/molecules28145411)
Supplement: Supplementary file 1 [file molecules-28-05411-s001.zip]

Archive with 1 entries (1 files):
- molecules-2481220-supplementary.pdf
